# Supplementary material for: Influence of Surface-Modification via PEGylation or Chitosanization of Lipidic Nanocarriers on In Vivo Pharmacokinetic/Pharmacodynamic Profiles of Apixaban
Source: Pharmaceutics. 2023 Jun 7;15(6):1668. doi: 10.3390/pharmaceutics15061668 (PMC10302406; doi:10.3390/pharmaceutics15061668)
Supplement: Supplementary file 1 [file pharmaceutics-15-01668-s001.zip]

Archive with 1 entries (1 files):
- pharmaceutics-2376895-supplementary.pdf
